# Supplementary material for: Self-organised segregation of bacterial chromosomal origins
Source: eLife. 2019 Aug 9;8:e46564. doi: 10.7554/eLife.46564 (PMC6701925; doi:10.7554/eLife.46564)
Supplement: Figure 1—source data 1. [file elife-46564-fig1-data1.zip]

Archive with 4 entries (4 files):
- data.txt
- foci_ori_ter_mukb.mat
- foci_ori_ter_mukb_SHX.mat
- ori_delta_mukb.mat
