# Supplementary material for: Self-organised segregation of bacterial chromosomal origins
Source: eLife. 2019 Aug 9;8:e46564. doi: 10.7554/eLife.46564 (PMC6701925; doi:10.7554/eLife.46564)
Supplement: Figure 1—source data 1. [file elife-46564-fig1-data1.zip › data.txt]

foci_ori_ter_mukb_SHX.mat
Cells treated with SHX (see methods).
Analysed in Figure 1 and Figure 1-figure supplement 1a,d,e.


foci_ori_ter_mukb.mat
Untreated cells.
Analysed in Figure 1-figure supplement 1b,c.


ori_delta_mukb.mat
delta-mukB cells
Analysed in Figure 1-figure supplement 1f,g.
